# Supplementary material for: Effectiveness of Guided Breathing and Social Support for the Reduction of Pre-Exam Anxiety in University Students: A Factorial Study
Source: Healthcare (Basel). 2023 Feb 15;11(4):574. doi: 10.3390/healthcare11040574 (PMC9957036; doi:10.3390/healthcare11040574)
Supplement: Supplementary file 1 [file healthcare-11-00574-s001.zip › Suplementary file S2.xlsx]

## Sheet: Hoja1
Participant number	Sex	Age	Knowledge score	Intervention group	Item 1	Item 2	Item 3	Item 4	Item 5	Item 6	Item 7	Item 8	Item 9	Item 10	Item 11	Item 12	Item 13	Item 14	Item 15	Item 16	Item 17	Item 18	Item 19	Item 20	Item 21	Item 22	Item 23	Item 24	Item 25	Item 26	Item 27	Item 28	Emocionality subscale	Concern subscale	Lack of confidence subscale	Interference subscale	Total Anxiety score
1	Female	28	7	Control	2	4	4	4	4	3	2	4	4	2	4	3	4	3	4	4	4	2	2	4	3	4	2	4	3	4	4	2	30	36	14	13	93
2	Female	23	8.8	Control	2	4	4	4	4	4	2	4	4	2	4	3	4	2	4	4	4	2	3	4	4	4	3	4	3	2	4	3	32	34	16	13	95
3	Female	22	8.7	Control	3	4	2	1	3	3	3	4	3	2	3	3	4	2	2	4	4	2	2	4	2	4	2	3	3	4	4	3	23	34	17	9	83
4	Female	22	9.5	Control	3	4	3	2	2	2	4	2	3	1	2	4	3	1	2	3	3	1	2	1	2	3	1	3	3	2	3	3	20	23	19	6	68
5	Female	21	7.3	Control	3	4	2	3	2	3	4	2	3	1	1	4	2	1	2	2	2	2	4	3	1	2	2	2	4	3	2	3	15	23	22	9	69
6	Male	21	8.5	Control	3	4	4	2	3	4	3	4	4	1	4	3	4	1	3	4	3	1	2	2	3	3	1	3	3	2	4	3	28	30	17	6	81
7	Female	23	7.4	Control	2	4	4	4	4	4	3	4	4	4	4	2	4	4	4	4	4	3	2	4	1	4	2	4	3	4	4	1	29	36	13	17	95
8	Female	22	8.7	Control	3	4	3	2	4	3	3	4	3	2	3	3	4	2	3	4	3	2	4	1	1	4	2	3	3	4	4	3	23	32	19	10	84
9	Male	21	9.5	Control	2	4	4	3	3	4	3	3	3	2	2	3	4	2	3	4	4	1	3	4	3	3	2	3	3	4	4	3	27	32	17	10	86
10	Female	22	9.2	Control	3	4	3	3	4	3	4	4	3	2	4	3	4	2	3	4	4	4	3	4	2	4	2	4	3	4	4	2	27	35	18	13	93
11	Female	21	7	Control	2	4	4	4	3	3	1	3	3	2	4	2	4	2	4	4	4	3	2	3	4	4	2	3	2	3	4	2	30	31	11	13	85
12	Male	21	9	Control	4	4	4	2	2	3	4	4	4	1	1	4	4	1	2	4	2	1	3	4	1	3	2	2	4	3	3	4	18	32	23	7	80
13	Female	21	9.6	Control	3	3	2	2	3	2	4	1	1	1	1	4	3	1	2	4	2	1	4	1	2	2	1	1	4	2	2	4	14	20	23	6	63
14	Female	23	6.3	Control	3	4	4	3	4	2	3	3	4	4	3	3	3	4	2	3	3	4	2	3	2	3	4	3	3	3	3	3	22	30	17	19	88
15	Female	22	10	Control	4	4	4	2	4	3	4	3	3	2	1	4	4	1	3	4	3	1	4	4	1	3	1	1	4	2	4	3	20	31	23	7	81
16	Male	21	9.3	Control	3	4	3	2	2	3	3	4	4	2	2	3	4	2	2	4	3	2	3	3	1	3	2	2	3	3	3	3	19	31	18	10	78
17	Female	21	8.75	Control	2	4	4	3	3	4	2	4	4	2	2	3	4	2	4	4	4	2	3	3	3	4	2	4	2	3	4	2	29	33	14	11	87
18	Female	22	9.7	Control	3	4	2	2	3	2	3	3	4	3	2	3	4	2	2	3	1	1	3	3	1	3	1	1	3	3	2	3	13	30	18	9	70
19	Male	20	10	Control	4	4	3	2	1	3	4	4	2	1	2	4	3	1	3	4	3	1	4	2	1	2	1	3	4	2	3	3	21	24	23	6	74
20	Male	21	8.75	Control	4	4	3	2	2	2	4	4	3	2	2	4	4	2	1	4	2	1	4	3	2	2	2	2	3	2	3	4	17	28	23	9	77
21	Male	21	9.75	Control	4	4	3	3	1	4	4	4	1	3	3	4	3	3	4	4	4	3	3	3	2	4	3	3	3	4	4	3	27	28	21	15	91
22	Male	21	5.5	Control	3	4	4	4	4	4	3	4	4	3	4	3	4	3	4	4	4	4	3	4	4	4	3	4	2	4	4	2	32	36	16	17	101
23	Female	20	9	Control	2	4	3	3	3	2	3	4	3	2	2	2	3	2	3	4	2	3	2	4	1	3	2	1	2	4	4	2	18	32	13	12	75
24	Female	21	9.5	Control	2	3	3	2	2	3	3	3	2	1	2	3	3	1	2	4	4	1	3	3	4	2	1	2	3	3	4	2	24	25	16	6	71
25	Female	22	7.9	Control	2	4	3	3	4	4	2	4	4	4	3	2	3	3	2	4	4	1	2	4	2	4	4	3	2	4	4	2	25	35	12	15	87
26	Female	20	8.3	Control	3	3	2	2	2	2	3	4	3	1	1	3	4	1	1	4	2	1	4	4	1	3	1	2	3	4	2	3	13	31	19	6	69
27	Female	23	7	Control	2	3	3	3	3	3	3	3	3	3	3	2	3	2	3	2	3	2	3	3	2	3	2	3	1	3	2	3	22	26	14	12	74
28	Male	21	8.6	Control	3	3	2	2	2	2	3	3	3	2	2	3	2	3	2	3	2	2	3	2	1	3	2	2	3	2	2	3	15	23	18	11	67
29	Male	22	8	Control	3	4	4	3	3	2	3	4	4	3	2	3	4	3	2	4	4	2	3	4	2	3	2	3	3	4	4	3	23	34	18	13	88
30	Female	21	6.5	Control	2	4	4	4	3	4	2	4	3	2	3	2	3	2	4	3	4	2	2	3	4	3	2	4	3	3	4	2	31	29	13	12	85
31	Female	21	6.8	Control	2	3	4	4	4	2	2	4	4	3	3	1	2	2	2	4	3	4	1	3	2	3	3	2	3	4	4	2	22	31	11	16	80
32	Female	23	9.75	Control	1	4	2	4	4	4	2	4	4	3	3	2	4	4	4	4	4	4	2	4	4	4	3	3	1	4	4	2	28	36	10	18	92
33	Female	20	10	Control	2	3	3	2	3	2	2	3	4	2	2	2	4	2	2	4	3	2	3	4	1	3	2	2	3	3	2	3	17	31	15	10	73
34	Male	21	9.5	Control	3	4	2	2	2	3	3	2	1	2	2	3	4	2	2	4	2	2	4	2	3	2	2	1	3	1	3	3	18	22	19	10	69
35	Male	21	6.5	Control	3	4	2	1	1	2	4	1	3	2	2	4	3	1	2	2	2	2	4	1	1	2	2	1	4	1	2	3	14	18	22	8	62
36	Female	22	8.7	Control	3	4	4	1	4	4	3	4	4	2	1	3	3	3	2	4	4	1	3	4	1	4	2	2	4	4	4	2	22	35	18	9	84
37	Female	21	8.85	Control	2	4	4	4	4	2	2	3	4	4	2	3	4	3	2	4	3	2	2	4	1	3	3	2	3	3	4	3	20	33	15	16	84
38	Male	20	8.5	Control	4	4	3	2	2	3	4	2	2	1	2	4	4	4	3	3	3	2	4	4	2	2	1	2	3	2	3	3	21	25	22	10	78
39	Female	21	9.5	Control	2	4	4	3	4	4	1	4	4	2	4	1	3	2	3	4	4	1	2	4	3	4	2	4	1	4	4	2	30	35	9	10	84
40	Female	20	9	Control	2	4	4	4	4	4	3	4	4	4	3	2	3	3	2	4	3	2	3	3	3	3	3	3	2	3	4	3	26	32	15	16	89
41	Male	23	10	Control	3	4	4	3	3	3	3	4	3	2	4	4	4	2	2	3	2	1	3	4	3	3	2	3	4	4	4	3	25	32	20	10	87
42	Female	23	8.7	Contact	1	4	3	4	4	3	1	4	4	3	3	1	4	2	3	4	4	4	1	4	3	4	3	4	1	4	4	1	27	36	6	16	85
43	Female	42	5	Contact	2	4	4	4	3	4	2	4	2	3	3	2	4	3	4	4	4	4	3	3	4	4	3	4	3	3	4	2	31	31	14	17	93
44	Female	24	7.1	Contact	1	4	4	4	4	4	1	4	4	4	4	1	4	4	4	4	4	4	1	4	4	4	4	4	1	4	4	1	32	36	6	20	94
45	Female	22	10	Contact	3	4	4	2	2	4	3	3	3	2	1	4	4	3	4	4	4	2	2	2	4	3	2	4	3	3	4	3	29	28	18	11	86
46	Male	41	9.75	Contact	3	4	3	2	3	3	3	2	3	2	2	4	4	2	3	4	3	3	3	4	3	4	2	3	3	4	4	3	24	32	19	11	86
47	Female	22	6.75	Contact	3	3	4	2	2	4	3	2	3	1	2	3	3	2	2	3	3	3	3	2	2	2	2	4	3	2	4	3	25	22	18	10	75
48	Female	49	8	Contact	4	4	4	4	4	4	3	4	4	3	2	4	4	2	4	4	4	1	3	4	4	4	2	4	4	3	4	4	30	35	22	12	99
49	Female	21	8.75	Contact	3	3	3	2	2	2	3	2	2	3	1	3	2	1	2	3	1	1	3	2	2	3	1	1	3	3	3	3	15	22	18	8	63
50	Female	20	8.75	Contact	4	4	3	3	4	3	3	4	4	2	3	3	4	2	2	4	4	1	4	3	2	4	1	3	3	4	3	3	23	35	20	9	87
51	Male	23	10	Contact	4	3	1	2	1	2	4	2	2	3	2	4	3	2	1	3	2	1	3	3	1	2	2	1	4	2	1	4	11	21	23	10	65
52	Female	22	9.4	Contact	3	4	2	2	2	4	3	4	4	2	4	4	2	1	4	1	1	3	2	4	3	2	2	2	3	4	4	3	24	27	18	10	79
53	Female	22	10	Contact	4	4	2	2	2	2	4	2	2	1	2	4	4	1	2	4	3	2	4	4	3	3	2	3	4	3	3	4	20	28	24	8	80
54	Female	22	8.75	Contact	2	1	2	4	3	3	3	2	3	2	3	2	3	3	2	3	2	3	2	3	2	3	2	3	2	3	2	3	19	24	14	14	71
55	Male	20	9.5	Contact	3	3	4	4	2	3	2	1	2	3	4	3	3	4	4	4	4	3	2	3	4	3	3	4	4	1	4	4	31	22	18	17	88
56	Male	20	7.6	Contact	3	3	4	3	4	4	3	3	3	2	2	3	3	2	2	4	3	2	3	3	3	3	2	3	2	3	4	3	25	29	17	11	82
57	Female	20	9.5	Contact	3	3	2	1	1	1	4	2	2	1	1	4	2	1	2	2	1	1	4	1	1	2	1	1	4	2	2	4	11	17	23	5	56
58	Female	22	9.2	Contact	2	4	3	2	2	2	2	4	4	2	2	3	4	2	2	4	3	1	2	4	2	4	2	2	2	4	3	2	19	34	13	9	75
59	Female	22	8.5	Contact	2	4	3	2	4	4	2	4	4	4	2	2	4	3	3	3	4	3	2	3	3	3	2	3	2	4	4	2	26	33	12	14	85
60	Female	26	10	Contact	3	3	1	1	2	2	4	2	2	2	2	4	2	2	1	3	2	2	3	2	2	2	2	2	4	2	2	3	14	20	21	9	64
61	Female	21	8.6	Contact	4	3	2	1	2	1	4	3	3	4	1	4	3	2	1	3	1	1	4	3	1	2	1	1	4	2	1	4	9	24	24	9	66
62	Female	21	9.3	Contact	3	4	4	2	4	3	3	4	4	3	3	3	3	2	4	3	3	2	3	4	3	3	2	2	3	2	3	3	25	31	18	11	85
63	Female	22	9	Contact	4	4	3	4	3	4	2	3	4	3	2	2	3	4	3	2	4	3	2	4	3	2	4	3	2	2	3	1	25	27	13	18	83
64	Female	23	7.3	Contact	2	2	4	4	3	3	2	2	3	3	2	2	3	2	3	3	3	2	3	2	2	2	2	3	3	2	4	2	24	22	14	13	73
65	Female	25	8.5	Contact	3	3	3	3	3	2	2	4	4	1	2	2	4	1	3	4	3	3	2	3	1	4	2	4	4	4	4	2	22	33	15	10	80
66	Female	20	9.25	Contact	2	4	4	3	4	4	2	4	4	3	4	2	4	2	4	4	4	4	2	4	4	4	2	3	1	4	4	2	31	36	11	14	92
67	Male	27	8.75	Contact	1	3	3	2	4	3	1	4	3	2	4	2	2	2	2	4	3	2	2	3	1	3	2	1	1	3	3	2	20	29	9	10	68
68	Female	23	8.85	Contact	4	4	4	2	3	3	4	4	3	2	1	2	4	1	2	4	3	1	4	2	1	3	2	2	3	4	4	3	20	31	20	8	79
69	Male	23	9	Contact	3	4	2	2	3	2	3	3	3	2	2	3	4	2	2	3	2	3	2	3	2	3	2	1	3	3	2	3	15	29	17	11	72
70	Female	21	10	Contact	2	4	3	2	3	3	3	2	2	2	1	3	3	2	1	3	1	1	2	2	1	2	1	2	3	2	1	3	13	23	16	8	60
71	Female	20	9	Contact	3	3	3	3	3	2	2	3	3	4	3	3	3	3	2	4	4	2	3	3	1	3	1	2	2	3	4	3	21	28	16	13	78
72	Female	20	10	Contact	2	3	3	1	2	2	3	2	3	1	2	3	3	2	1	2	2	2	2	3	2	2	2	2	3	2	2	3	16	22	16	8	62
73	Female	20	8.5	Contact	3	4	2	1	2	2	3	3	3	1	2	4	4	1	2	4	1	2	4	3	1	3	1	2	3	3	2	3	14	29	20	6	69
74	Female	22	5	Contact	4	3	4	4	4	4	4	3	4	3	4	4	4	3	4	4	4	4	2	4	4	4	3	4	3	4	4	2	32	34	19	17	102
75	Female	22	5	Contact	2	3	3	3	3	3	2	3	2	3	3	2	3	3	3	4	4	4	2	4	1	3	3	3	3	3	3	2	23	28	13	16	80
76	Female	23	8.5	Contact	2	4	3	2	3	3	2	2	2	3	3	2	2	2	2	4	4	3	2	2	2	4	3	3	2	3	4	2	24	26	12	13	75
77	Female	23	6.3	Contact	2	4	2	2	2	3	3	4	3	2	2	4	4	2	2	4	3	2	3	4	3	4	2	3	3	4	3	3	21	33	18	10	82
78	Female	21	9	Contact	3	4	3	4	3	3	2	4	4	3	2	2	4	3	3	4	3	4	2	4	2	4	3	4	3	4	3	2	23	35	14	17	89
79	Female	21	8.05	Guided breathing	2	3	2	2	4	3	2	4	3	2	2	2	3	2	3	4	3	2	2	3	3	3	2	3	3	3	3	3	22	30	14	10	76
80	Female	22	8.65	Guided breathing	1	4	4	4	4	4	1	4	4	3	3	1	4	3	3	4	4	3	1	4	3	4	3	4	1	4	4	1	29	36	6	16	87
81	Female	22	7	Guided breathing	2	3	4	3	4	4	2	4	4	3	3	2	3	3	3	4	3	3	2	4	3	3	2	3	2	3	4	2	27	32	12	14	85
82	Female	21	10	Guided breathing	2	4	4	4	3	4	2	3	4	4	4	3	4	3	4	4	4	2	3	3	4	4	3	4	2	3	4	2	32	32	14	16	94
83	Female	23	5	Guided breathing	3	2	4	4	3	4	3	3	4	4	4	3	3	4	3	4	4	4	3	3	3	4	3	4	3	3	4	3	30	29	18	19	96
84	Male	20	7.7	Guided breathing	2	4	4	4	4	3	2	3	3	4	3	2	3	4	2	4	4	4	2	4	4	4	3	4	2	3	4	2	28	32	12	19	91
85	Female	20	8.75	Guided breathing	3	4	4	2	4	4	3	4	3	2	1	3	4	1	1	4	3	4	3	4	1	1	1	3	3	4	3	3	20	32	18	10	80
86	Female	21	6.1	Guided breathing	3	4	4	4	4	4	3	4	4	4	3	3	4	4	2	4	4	4	3	4	1	4	4	2	3	4	4	3	24	36	18	20	98
87	Female	22	8.5	Guided breathing	3	4	3	4	3	3	4	4	3	2	4	3	4	3	4	4	3	2	3	4	2	3	2	2	3	3	2	3	23	32	19	13	87
88	Male	21	9.5	Guided breathing	2	4	2	2	3	2	2	4	4	2	2	2	4	2	1	4	3	1	2	4	1	4	2	2	3	4	3	2	16	35	13	9	73
89	Female	24	9	Guided breathing	2	4	4	4	3	4	3	3	4	3	3	3	4	2	4	4	4	2	3	3	4	4	2	4	3	4	4	3	31	33	17	13	94
90	Male	20	9.2	Guided breathing	3	4	4	4	4	4	3	4	3	3	4	2	4	4	4	4	4	2	3	4	4	4	3	4	2	4	4	2	32	35	15	16	98
91	Female	22	7.2	Guided breathing	4	4	1	3	1	4	4	4	4	4	4	1	1	2	4	3	4	1	4	3	3	4	4	4	4	3	4	3	28	27	20	14	89
92	Female	20	6.7	Guided breathing	1	4	4	4	4	4	1	3	2	3	4	1	4	3	4	4	4	1	3	4	4	3	2	4	1	4	4	2	32	32	9	13	86
93	Female	22	9.75	Guided breathing	2	4	4	2	3	3	3	2	2	1	1	3	4	1	3	4	3	1	3	4	3	2	1	2	2	4	3	2	22	29	15	6	72
94	Female	20	8	Guided breathing	2	4	3	2	1	2	3	1	2	2	1	4	3	4	1	4	2	2	3	2	1	2	1	1	4	1	2	4	13	20	20	11	64
95	Male	21	9	Guided breathing	3	4	3	3	3	3	2	3	3	1	2	3	3	1	2	3	1	2	4	3	1	2	2	2	3	3	2	3	16	27	18	9	70
96	Female	22	7.3	Guided breathing	3	4	3	1	4	2	4	4	4	1	2	4	3	1	1	4	2	1	4	4	1	3	2	1	4	2	2	3	14	32	22	6	74
97	Female	40	8.5	Guided breathing	2	4	4	3	4	4	2	4	4	2	2	3	4	2	4	4	4	2	3	4	2	4	3	4	2	4	4	2	28	36	14	12	90
98	Female	22	7.4	Guided breathing	3	4	4	2	3	4	3	4	4	2	4	3	4	1	3	4	4	2	3	2	4	3	2	4	3	3	4	3	31	31	18	9	89
99	Female	21	7.65	Guided breathing	2	4	4	4	3	4	2	4	3	4	3	2	4	4	4	4	4	1	2	4	4	4	1	4	1	4	4	2	31	34	11	14	90
100	Male	28	9.7	Guided breathing	4	3	3	2	2	2	3	1	1	1	2	4	3	1	2	3	2	1	4	2	1	2	1	2	4	1	2	4	16	18	23	6	63
101	Female	23	7.7	Guided breathing	2	4	4	3	4	3	2	4	4	2	4	1	4	2	4	4	4	3	1	4	2	4	2	4	1	4	4	1	29	36	8	12	85
102	Female	23	8.8	Guided breathing	2	3	3	2	3	3	2		4	3	3	1	3	2	2	4	4	3	1	4	1	4	2	3	2	3	3	3	22	28	11	12	73
103	Female	22	9.7	Guided breathing	3	4	2	1	2	2	3	3	3	3	2	4	4	3	2	4	2	2	4	4	1	3	1	1	4	2	2	4	14	29	22	10	75
104	Female	21	9.5	Guided breathing	3	4	3	2	2	1	3	3	3	1	1	3	3	1	1	3	2	1	3	1	1	1	1	2	3	2	2	3	13	22	18	6	59
105	Female	23	9.5	Guided breathing	4	3	2	2	3	3	3	2	3	2	2	3	3	1	2	4	2	2	3	3	1	2	2	2	3	3	3	3	17	26	19	9	71
106	Male	21	8.05	Guided breathing	2	4	4	2	3	4	2	4	3	2	3	3	4	2	3	3	3	2	3	3	4	3	2	3	2	4	3	3	27	31	15	10	83
107	Female	21	9.42	Guided breathing	3	3	3	2	2	3	3	3	4	2	4	3	4	2	3	4	3	2	2	3	2	3	2	2	2	3	3	2	23	29	15	10	77
108	Female	24	7.8	Guided breathing	1	4	4	3	3	3	1	4	3	2	2	2	4	2	3	4	3	4	2	3	3	3	2	3	2	4	4	2	25	32	10	13	80
109	Female	23	8.62	Guided breathing	2	4	4	3	4	4	2	4	4	3	4	2	4	3	4	4	4	4	3	3	4	4	3	4	3	3	4	3	32	34	15	16	97
110	Female	22	7.22	Guided breathing	2	3	4	2	3	3	2	4	3	3	3	2	3	3	4	4	3	1	2	4	2	3	2	4	2	3	3	2	26	30	12	11	79
111	Female	23	9.75	Guided breathing	3	4	4	3	2	3	3	3	3	2	1	3	4	2	3	4	3	2	3	3	2	3	2	3	3	3	3	3	22	29	18	11	80
112	Female	44	6	Guided breathing	2	4	4	4	4	4	3	4	4	3	2	2	3	3	3	4	2	3	2	2	1	1	2	2	2	2	2	2	20	28	13	15	76
113	Female	23	8	Guided breathing	3	2	2	2	2	2	3	1	2	2	1	3	2	1	2	2	2	2	3	2	2	2	2	2	3	2	2	2	15	17	17	9	58
114	Female	23	9.2	Guided breathing	3	4	3	3	2	2	3	2	3	4	1	4	4	3	3	4	3	1	4	2	1	3	2	3	4	2	4	3	20	26	21	13	80
115	Female	20	10	Guided breathing	4	4	4	4	4	4	4	4	4	3	2	3	3	4	3	3	4	4	3	4	4	4	2	3	4	4	4	4	28	34	22	17	101
116	Male	22	9.25	Guided breathing	3	4	4	4	3	3	2	3	4	3	3	3	4	3	4	4	3	3	3	4	3	3	4	2	3	2	4	3	26	31	17	17	91
117	Female	21	6.25	Guided breathing	1	3	2	3	4	3	1	3	4	3	3	1	2	2	2	3	3	2	1	4	2	4	3	2	1	4	4	1	21	31	6	13	71
118	Female	23	8.75	Guided breathing	3	4	4	4	4	4	3	4	4	3	4	3	4	2	4	4	4	3	2	4	4	4	2	4	2	4	4	2	32	36	15	14	97
119	Female	20	8.45	Guided breathing	4	4	2	1	2	2	3	1	4	1	2	4	1	2	2	3	1	2	3	2	1	2	2	2	3	1	2	4	14	20	21	8	63
